# Supplementary material for: DNA Methylation Profiling of the Fibrinogen Gene Landscape in Human Cells and during Mouse and Zebrafish Development
Source: PLoS One. 2013 Aug 21;8(8):e73089. doi: 10.1371/journal.pone.0073089 (PMC3749180; doi:10.1371/journal.pone.0073089)
Supplement: Table S1 — List of primers used for this study. (XLSX) [file pone.0073089.s003.xlsx]

## Sheet: Sheet1
Table S1
name	forward	reverse
bisulfite primer
hmetFGB-1kb	TGGTTATGTGTTAGGTGTATGA	CTATCCTACCCAACAACTCTCTA
hmetFGB1kb-up	GGTATTTGAGGTATGTATTAATGATAG	TCTACTCTAATTAACATTCTTCCC
hmetFBG500bp-up	ATAGATTTTTGAAAGTTAAATGATGAT	AAATACATAATCTAACAAAAAAAACAA
hmetFBG200bp-up	TTAAAAGAATTTGGGAGGATAATT	AAAAACACCAATCAATAATCCA
hmetFGBprom5’	TTGATTTTAATGGTTTTTTTTGAAATA	ATTTAAACAACATCTTCCCAACAAAA
hmetFGBi1A	ATTGTTTTTTTTAGATGAAAAGTTTAA	ATAAATACAACACTCAAATTCCCTTA
hmetFBGx2-F3	TTTTGTTTTATTTTTTGTAGGGTT	CACTACAAAAAACATCAATACACC
hmetFBGi2	AGGATATGTGGGTGTTATTTTT	CCTATAAAACACAACACCCC
hmetFGBi3	TATTTGTTGAAAGATTTGTGG	AATACTAAAAATTTTTTTCCACTCT
hmetFGBx4	TTAATGAGTATTTTTTAGAATTGGAA	AAATCAATTACCTTTACCAAACAC
hmetFGBi7x8	TTTAGATGGATTGGTTATAAAGGTT	CCTCATTAAATACCATAACCCC
hmetFGB3UTR	GGGTTATGGTATTTAATGAGGA	AAACTTTTAAACATCAATTTTTCC
hmetA-Binter1	AATAGGGAGTAGAATATGTTTGTTG	AATAACATTTCCAAAACAAAAATT
hmetB-Ainter2	TATTTGTGAATGTTGGATGGTT	CCCAACCAAAAAAATACATTTC
hmetA-Binter3	TGGTGAATAGGGAGATTATTGT	AAACAACTTAAAAAACAACCAC
hmetFGAprom	TAGTTGAAAGAAAGGATTGTTGTT	AACCAACTTATCCCCAAAATTA
hmetFGAi1	GATTATTTTAATTGAATGTTTTTTTT	TACCATCCTTATACCTATAAAACCT
hmetFGAx2	AAAAAAGTTTTTGGGATTAATT	AACAACTCCATAAAATAAATCCT
hmetFGAx-i3	TTTTATATTAAGTATTTTGGGATGA	AAAATCAATCAAAATTTTACAAAC
hmetFGAx5	TTTAGAAGTGATTAGTTTTTTTGTGTGG	TACCCCCAAAATAAAAAACATTAACA
hmetFGAx6	TTTATTGAGATTGGTTGTTTGG	TCCTTCAAATACCCAAAATAACA
hmetA-Ginter-1	ATGTTTATTAAGTTTTGGGTTTT	TCTTCCATAAAACAAACAATACA
hmetA-Ginter-2	ATGGAATATTTGTTTTATTTTGG	CAAAAACATCTTATATTTTAAAACCT
hmetA-Ginter-3	GATTTTGGAAAGATTTTAATTATG	CACAACTCAAATCACAAATAAC
hmetFGGi2-5’	GGGGGTGTAAGGATTAATTTA	AAAAACCTTAAACTAAACCAAAAA
hmetFGGx2-1	TGAGGGAATTATTTTTATTTTTT	TCAAACATCATAAATTAATCCTTAC
hmetFGGx4	TTGGGATATTATAAATGGGGAAAATAT	TTAAAAACAAAACATCAAAAATCAAAC
hmetFGGi4	TTATTTGTGGATTTATTGAGGTT	CCAAAAAAAATTTCTCCTCTT
hmetFGGx6	TGTGGTTTTGGGTAAGTTATTTAAT	AATCTTACCTACATTTCAAACCACAA
hmetFGGi6	TTTTAGGGTTGTTGTAAGGATT	ACCCACTAAAAATCTTAACTCCT
hmetFGGx7	GGGATGTGAAAAATTTGTTATT	CAAACAAAAAAACATCCAAATA
hmetFGGi8	TAGTTGGTGATTGGTTAGGATATT	TTAACACATTAACCTAACTTCCCA
hmetFGGx9	TTTTAGGTGGTGTTGTTGTTT	TAACTCCTTCTCTTCTAACCTACCT
hmetFGGx10	GTGAAGTTTTGTAAGTTTATTGTTTAA	AAAAATAACATTTCAACTTTATTCC
hmet-FGGdes-1	TTTTAGGAATGAAGAATGTTTTT	ATCATTTATCACTAAATCAAAAAATC
hmetFGGdes-2	ATTTTATTTTGAGTGGTGGAGT	TAAAACCTTCCATAACCATAATTAA
hmetFGB2kbup-a	TATGGTAATGATTGAGGTAAATTGTT	ACCTTTCAAAAATCCAATTAAACT
hmetFGGdes-4	TTGAATTTTTTGAGATGTTTGG	CACTCTATCACCCAAACTCTAAAA
hmetFGGdes-3	TTGTTGGATGTTTAGATTAAAGTGGT	CACCAAAAACCCAACAAATATC
hmetA-Ginter-2/3	ATTTTGTTTTATTGTTTTTGAAAT	CACCTCAATTTCATTAAAAAAT
mFGGup3kb	AAATGTTTGGTTAAGTAATGGG	AAAAAATACACTCCAACCATCT
mFGGup2kb	TGTGTAGTTTTGGTTGTTTTGG	TCAAATTTCCTCTACTTCCAAATT
mFGGprom1	GTAGATATTTGTGGGTTTGAGGA	ACTCCCAACTCTTTACAACCA
mFGGprom3	ATTTGTTTAAGGGATTTTTTTG	ACCAAAATAACATTCAAAAACA
mFGGintra1	GATTTTTTTAGAGGAGGTTTTTT	TTCAACATTCATTTAACCTTAATT
mFGGintra2	TATGTTTGTGTTTGTGGATGG	TCCCTAAAATCTCTCCATACAAA
mFGGintra3	ATTAGTTAAGGAAATGTAAAGGAAAA	AAATCATTAAAACTCTATACAAACCA
mFGA-FGGinter	TTTATAATTATTTTTGTGGTTGAGA	CCACAAACAAAAAACTATAACTTT
mPFEIIa	GGATTGTTGTAGAATGTTATGGAT	TAATAAAAAATCCCCTCCACTT
mPFEIIb	GAGTTAATATTGGGGGATTTTG	AACCAAAACACAAAAATAAATTCC
mFGAprom1	ATTGAGTTTAGAAGAATTGTATATGGA	TATTTTCCTCCAACCAAAAAT
mFGAprom2	TTTGAGTGGGTTAAGGGTG	ACCTCCCTCTAAACATCACATT
mFGAprom3	TTTGATAAGTGTATGGGGAAAT	TTACTACCATACCCAAAAATTCTC
mFGAintra1	TGGTTTAGATTTTGGGAATTTT	ACCAAAATAATTATCAAAAAACCC
mCNC12a	TTTTTGAGTGTTGGGATTAAAA	TAACTCTCCCCAAAAAAAACAC
mCNC12b	AATTTTGGTTGAGGGAAGTATT	ATAACCACCCTCAAAAATTTCTA
mFGBprom1	TTGAGTTTGAATTGAGAAAATATAT	CCACATTAAACCAACAATAAA
mFGBprom2	GGGAAATAGGGATATTTTGTAA	TCTACAAAAAAAAACAAACCAT
mFGBintra1	TGTTTAAGTTTGGGTAGTTGTTTAGA	CCAAAATAAAACCCACAAAACT
mFGBup1	TGTTGTTGTTGTTTGGGATTAG	TAACTTACAAAAAAAAATCACCCAA
mFGBup2	TTTATATTGGGTGATTTTTTTTT	ACTCAACCCCTAATTACAAATT
zfFGBup1	TTTTGAATTTAATTTTTGAGAGA	CCTAATTATAAACAACAAAAATCAA
zfFGBprom1	TGTTTTATGATTAAGTTATTGGTTTG	CTCCAACAACACACAAACA
zfFGBprom2	TGTATTGATAAATTTTTTTGATTTT	CATCTTATTTTTATTTCAACTAACCAA
zfFGBintra2	GGATATTTTTTTTTTTTTGGATTATTT	ACAAAATCCCAACTTATCCCTA
zfFGBintra3	TGGATGGTGGTATAATAGATGTTA	AACCAAAAAAACTATTTCCATCT
zfFGB-FGA1	TTTTAAGATAAGAATTGGTGTTGT	ACAAACAAACCTTTATCCATACT
zfFGB-FGA2	TATTTGGGAAGAAATTTATTTTG	TAAACAAATTCCAAACAATTTTT
zfFGAprom2	TATATGAATTTTTGGGATTGATTAA	ATTCATAAACCCCAAAATAAAA
zfFGAintra1	TGGTTGATTGGTAGTTATTATATTATT	CACCTTCTCACTCAAAAAAAAAA
zfFGAintra2	GAGATTTAAATAATTGTTTTTTGGTG	CTCAACATCCACAAAAACAATA
zfFGAup3	TGAGGATTAGTTTTGGGATTG	AACAAAAAAACATTTTCTTATTCAAAA
zfFGGprom1	TGTGTTTTTGAATTTTTTAGGT	AAACACAAATCAACCAATTAAA
zfFGGprom2	ATGGTGAGTAGTTTTTTTTTTGT	TCTCCAAAAAAAACCTTAATC
zfFGGprom3	TTTTTGTTGATTGTTGTAGGAT	AATAAAAAAAAAAATCAAACCTATAAA
zfFGGintra1	TGTTATTTGGTAATTTTTGGAAATT	ACACCATACAAAAAAAACTACCAA
zfFGGintra2	TGGTAGTTTTTTTTGTATGGTG	CATTTCTCATAAATCCACCTAAAA
zfFGGintra3	TGTTGGGAAATGTTTAATTTGT	CAAAAAATACACAATAACACAAACTC
zfFGGdown	GGTTTTGGGTGTTTAAGTTTTA	AATTACCCAACCCTAATTTACC
qPCR primer
hEEF1A1	AGCAAAAATGACCCACCAATG	GGCCTGGATGGTTCAGGATA
hTBP	GCCCGAAACGCCGAATATA	CGTGGCTCTCTTATCCTCATGA
hFGB	AATTACTGTGGCCTACCAGGTGAATA	AAGCTGGCTAATTTTATCATTTCCA
hFGAq2	CACAGCATGGACTGCAGATAG	CAGAAGGGCCAGTCTGAATC
hFGGq2	AACCAAATATGATAGACGCTGCT	CTGCAAATAtCGAATACTTGAGTC
hB2M	TGCTCGCGCTACTCTCTCTTT	TCTGCTGGATGACGTGAGTAAAC
mm qFGA2	CCAGCACAGTCTGGACTACAGATA	AAGGGCATTTGTGGTTCCAGTC
mm qFGB2	ACGGAGGATGGACAGTCATACAGAA	CAATATTCACCTGGCAAGCCACAGTA
mm qFGG	TCCGGCTGGTGGATGAAC	TGATTTTGAGTAAGTACCACCTTGGT
zf qFGA	TTCAAGGCACAAGACACCTG	TGGTCAGCTTTGTCCATGAG
zf qFGB	CGCCTTACAAGGTCTTCTGC	TCTTCGGTAGTCGTCCCAAC
zf qFGG	GAAGAGCATTCTCGCTCAGG	TCTTTGCACATTTGGTCCAG
FGA-promter ligated to firefly luciferase gene
hFGA promoter	TAGAAAGCCTTCAGGGCCAGCTTATCC	TACCGGATTGCCAAGCTTTTCTAAGG
luciferase poly (A)	CCACCCTTAGAAAAGCTTGGCAA	TTTACCACATTTGTAGAGGTTTTACTTGCTT
ChIP primer
mChIP FGA	GTTTGTCCCTTTAAACTCCAGAGA	CCTTCTGCTCATTACAGACAAATG
mChIP FGB	AGGTCTGTAATATGAGCAACGACA	CCTGAAATTAAGACCAGACTCACA
mChIP FGG	CCTCTGCTTTCCGTTGTACTATTT	CTGAGTGGCACTGTCTATCATACC
mChIP negChr12	TCTTCAAATGTTACATGGCAAATC	GTCATTTTCACTTGTTGAGAGCAG
zfChIP FGA	TAAATGGCGTGTACAGAAGTTGAT	GTAAGGATTTGCTTTGGTTCAGTT
zfChIP FGB	ACTAGTGTCGTGTCTCAGTTCAGG	AACAGCACACAGGCAAAGTAATAA
zfChIP FGG	TCTGTTGACTGTTGCAGGATATTT	AATAGAGGGGTGGTTTTAGCTCTT
zfChIP RPL30	CTTGATCTGTTGCTCTTCTGTGTT	TCAATATTTCTGCGTGAAAACTGT
zfChIP negChr14	AAGTGTTGTCCTCAAAACCTTGTT	CCCTTTCTACAAAGTCACTGCATA
