# Supplementary material for: DNA Methylation Profiling of the Fibrinogen Gene Landscape in Human Cells and during Mouse and Zebrafish Development
Source: PLoS One. 2013 Aug 21;8(8):e73089. doi: 10.1371/journal.pone.0073089 (PMC3749180; doi:10.1371/journal.pone.0073089)
Supplement: Table S2 — Mean methylation percentages and SEM per CpG for all cells and tissues. (XLSX) [file pone.0073089.s004.xlsx]

## Sheet: cell lines
Table S2
CpG-position*	mean Huh7	SEM	HUH7 IL-6 6h	HUH7 IL-6 16h	HUH7 IL-6 24h	mean IL-6	SEM	mean all HUH7	SEM +/-IL6	mean HepG2	SEM	HepG2 IL-6 6h	HepG2 IL-6 16h	HepG2 IL-6 24h	mean Hep IL-6	SEM	mean all HepG2	SEM +/-IL6	mean all 293T	SEM
155692646	99	0	99	98	99	98.6667	0.444444	98.75	0.375	62	0	56	56	43	51.6667	5.77778	54.25	5.625	28.75	1.125
155692871	3	0	3	3	4	3.33333	0.444444	3.25	0.375	3	0	3	3	3	3	0	3	0	3.5	0.5
155692917	0	0	1	0	1	0.666667	0.444444	0.5	0.5	1	0	0	0	0	0	0	0.25	0.375	1	0
155692948	1	0	1	2	2	1.66667	0.444444	1.5	0.5	1	0	1	1	1	1	0	1	0	1	0
155700588	9	1	12	7	7	8.66667	2.22222	8.8	1.76	5.5	0.5	4	4	4	4	0	4.6	0.72	89.6	2.48
155700718	0	0	2	1	1	1.33333	0.444444	0.8	0.64	0	0	2	3	3	2.66667	0.444444	1.6	1.28	45.2	2.64
155700732	0	0	0	0	0	0	0	0	0	0	0	0	2	2	1.33333	0.888889	0.8	0.96	54.6	2.88
155700865	0	0	0	1	1	0.666667	0.444444	0.4	0.48	0	0	1	0	0	0.333333	0.444444	0.2	0.32	15.6	1.28
155701595	2.5	2.5	0	n.a.**	0	0	0	1.25	1.875	0	0	0	0	0	0	0	0	0	97	0.8
155701663	0.5	0.5	1	2	2	1.66667	0.444444	1.2	0.64	0	0	2	3	2	2.33333	0.444444	1.4	1.12	80	4
155701680	5.5	1.5	7	8	6	7	0.666667	6.4	1.12	5	0	9	7	10	8.66667	1.11111	7.2	1.84	91	1.6
155702014	90	0	88	90	90	89.3333	0.888889	89.6	0.64	86	0	86	88	89	87.6667	1.11111	87	1.2	69	2.4
155702089	85.5	0.5	90	89	91	90	0.666667	88.2	2.16	91.5	0.5	92	93	96	93.6667	1.55556	92.8	1.36	78.6	3.28
155702482	70.5	0.5	77	71	73	73.6667	2.22222	72.4	2.08	91.5	1.5	95	94	97	95.3333	1.11111	93.8	1.84	40.6	2.72
155702533	88.5	0.5	89	86	89	88	1.33333	88.2	0.96	98.5	0.5	98	97	95	96.6667	1.11111	97.4	1.12	80.6	1.28
155703229	4.5	0.5	14	7	6	9	3.33333	7.2	2.72	21	3	28	24	27	26.3333	1.55556	24.2	2.64	14.6	4.48
155703299	36.5	0.5	47	47	45	46.3333	0.888889	42.4	4.72	72.5	2.5	80	75	80	78.3333	2.22222	76	3.2	36.8	1.44
155704320	1	0	4	3	4	3.66667	0.444444	2.6	1.28	44	1	54	44	48	48.6667	3.55556	46.8	3.36	52.2	1.76
155704467	2	0	3	3	4	3.33333	0.444444	2.8	0.64	63	7	58	58	61	59	1.33333	60.6	3.92	51.8	3.04
155704557	4.5	0.5	6	6	6	6	0	5.4	0.72	75.5	1.5	72	73	74	73	0.666667	74	1.2	51.6	3.04
155706486	99	0	99	99	99	99	0	99	0	99.5	0.5	99	n.a.**	99	99	0	99.25	0.375	93	0.5
155706509	99.5	0.5	100	100	99	99.6667	0.444444	99.6	0.48	99.5	0.5	100	n.a.**	99	99.5	0.5	99.5	0.5	80.5	1.5
155706515	98	1	100	100	100	100	0	99.2	0.96	99	1	100	n.a.**	100	100	0	99.5	0.75	43.5	2
155706586	97	0	98	98	98	98	0	97.6	0.48	97	2	97	n.a.**	99	98	1	97.5	1.5	75	3
155706950	94.5	2.5	95	97	96	96	0.666667	95.4	1.52	97	0	96	96	96	96	0	96.4	0.48	30.6	2.32
155707002	98	1	99	98	100	99	0.666667	98.6	0.88	98	0	99	99	98	98.6667	0.444444	98.4	0.48	95.2	1.04
155707007	98	0	100	99	100	99.6667	0.444444	99	0.8	98	0	100	100	98	99.3333	0.888889	98.8	0.96	96.6	2.24
155707299	98.5	0.5	98	96	98	97.3333	0.888889	97.8	0.72	94	2	97	97	98	97.3333	0.444444	96	1.6	16.6	2.08
155707324	99	0	100	99	99	99.3333	0.444444	99.2	0.32	100	0	99	99	99	99	0	99.4	0.48	82.6	2.08
155707337	97	0	91	93	96	93.3333	1.77778	94.8	2.24	94.5	1.5	96	93	89	92.6667	2.44444	93.4	2.08	51.4	2.24
155707394	98.5	0.5	99	94	99	97.3333	2.22222	97.8	1.52	100	0	98	96	94	96	1.33333	97.6	2.08	85.6	3.28
155708290	98	0	99	100	99	99.3333	0.444444	98.8	0.64	98.5	0.5	100	100	100	100	0	99.4	0.72	57.2	2.24
155708299	100	0	100	100	100	100	0	100	0	99.5	0.5	100	100	100	100	0	99.8	0.32	73	2
155708374	96.5	0.5	98	98	98	98	0	97.4	0.72	97	0	96	99	89	94.6667	3.77778	95.6	2.64	91.6	1.12
155710930	93.5	0.5	88	92	90	90	1.33333	91.4	1.92	95	0	93	92	92	92.3333	0.444444	93.4	1.28	31.4	0.88
155710965	83	1	88	89	84	87	2	85.4	2.48	86.5	0.5	94	84	95	91	4.66667	89.2	4.24	63.2	2.64
155710979	77	1	78	82	79	79.6667	1.55556	78.6	1.52	79.5	0.5	79	77	80	78.6667	1.11111	79	0.8	74.2	3.84
155710999	83	1	89	87	88	88	0.666667	86	2.4	85.5	1.5	89	86	86	87	1.33333	86.4	1.28	77	0.8
155711060	n.a.**	n.a.**	93	79	90	87.3333	5.55556	87.3333	5.55556	n.a.**	n.a.**	85	86	98	89.6667	5.55556	89.6667	5.55556	72.6667	2.44444
155711105	n.a.**	n.a.**	87	98	93	92.6667	3.77778	92.6667	3.77778	n.a.**	n.a.**	93	95	92	93.3333	1.11111	93.3333	1.11111	60.6667	0.444444
155711262	98	1	100	100	100	100	0	99.2	0.96	98	0	99	98	98	98.3333	0.444444	98.2	0.32	52.8	3.36
155711360	87	1	88	85	87	86.6667	1.11111	86.8	1.04	88.5	0.5	89	88	87	88	0.666667	88.2	0.64	78.8	1.84
155711514	95	1	94	91	93	92.6667	1.11111	93.6	1.28	95.5	1.5	93	92	93	92.6667	0.444444	93.8	1.36	88	2
155711555	87	0	92	97	96	95	2	91.8	3.84	87.5	0.5	94	91	97	94	2	91.4	3.28	83.8	5.04
155711571	98.5	0.5	95	94	97	95.3333	1.11111	96.6	1.68	95.5	3.5	97	95	93	95	1.33333	95.2	2.24	92	2.4
155712245	94	2	n.a.**	95	97	96	1	95	1.5	97.5	0.5	95	95	93	94.3333	0.888889	95.6	1.52	86.4	2.48
155712379	96	1	98	97	97	97.3333	0.444444	96.8	0.72	95	0	97	94	98	96.3333	1.55556	95.8	1.36	94	1.6
155712384	97	1	88	96	96	93.3333	3.55556	94.8	2.72	97	0	97	96	97	96.6667	0.444444	96.8	0.32	92.8	0.72
155714242	97	1	94	95	97	95.3333	1.11111	96	1.2	92	1	95	94	95	94.6667	0.444444	93.6	1.28	85.8	1.92
155714268	86.5	0.5	86	88	87	87	0.666667	86.8	0.64	88.5	0.5	88	91	88	89	1.33333	88.8	0.96	80.6	2.88
155714312	90.5	0.5	88	92	93	91	2	90.8	1.44	48.5	2.5	53	53	54	53.3333	0.444444	51.4	2.32	79.4	2.48
155718219	4	0	10	10	10	10	0	7.6	2.88	7	1	14	14	11	13	1.33333	10.6	2.88	90.8	1.76
155718369	62	4	55	55	54	54.6667	0.444444	57.6	3.52	57.5	1.5	61	63	66	63.3333	1.77778	61	2.8	84.6	2.72
155725016	81.5	4.5	86	87	88	87	0.666667	84.8	3.12	76	1	81	81	82	81.3333	0.444444	79.2	2.56	84.4	2.72
155725041	68.5	2.5	69	75	72	72	2	70.6	2.48	62.5	1.5	69	66	69	68	1.33333	65.8	2.64	58.2	2.24
155725099	48.5	3.5	59	69	68	65.3333	4.22222	58.6	8.08	49	0	71	67	67	68.3333	1.77778	60.6	9.28	56	8.4
155725223	n.a.**	n.a.**	94	92	92	92.6667	0.888889	92.6667	0.888889	n.a.**	n.a.**	91	89	85	88.3333	2.22222	88.3333	2.22222	51	1.33333
155725238	n.a.**	n.a.**	93	95	93	93.6667	0.888889	93.6667	0.888889	n.a.**	n.a.**	93	92	93	92.6667	0.444444	92.6667	0.444444	92	1.33333
155725267	n.a.**	n.a.**	95	95	95	95	0	95	0	n.a.**	n.a.**	93	92	92	92.3333	0.444444	92.3333	0.444444	83	1.33333
155725337	n.a.**	n.a.**	100	91	99	96.6667	3.77778	96.6667	3.77778	n.a.**	n.a.**	100	99	72	90.3333	12.2222	90.3333	12.2222	95.3333	0.888889
155726822	87	1	91	93	94	92.6667	1.11111	90.4	2.72	88.5	2.5	92	91	95	92.6667	1.55556	91	2	90	2.4
155726824	92	1	97	97	97	97	0	95	2.4	95	2	98	96	85	93	5.33333	93.8	3.84	90.8	4.24
155726929	79	2	90	92	91	91	0.666667	86.2	5.76	80.5	1.5	90	91	92	91	0.666667	86.8	5.04	81.4	7.12
155726931	90.5	2.5	96	97	97	96.6667	0.444444	94.2	2.96	87.5	1.5	96	95	98	96.3333	1.11111	92.8	4.24	84	10
155726959	88	1	90	91	91	90.6667	0.444444	89.6	1.28	88.5	2.5	91	90	93	91.3333	1.11111	90.2	1.76	87.2	2.56
155727108	n.a.**	n.a.**	94	96	96	95.3333	0.888889	95.3333	0.888889	n.a.**	n.a.**	95	95	85	91.6667	4.44444	91.6667	4.44444	84.3333	1.11111
155727182	n.a.**	n.a.**	99	100	99	99.3333	0.444444	99.3333	0.444444	n.a.**	n.a.**	100	100	88	96	5.33333	96	5.33333	99.3333	0.444444
155727193	n.a.**	n.a.**	97	95	99	97	1.33333	97	1.33333	n.a.**	n.a.**	100	99	87	95.3333	5.55556	95.3333	5.55556	96.6667	1.11111
155727219	n.a.**	n.a.**	76	83	79	79.3333	2.44444	79.3333	2.44444	n.a.**	n.a.**	83	85	76	81.3333	3.55556	81.3333	3.55556	9.66667	1.11111
155727266	n.a.**	n.a.**	88	86	88	87.3333	0.888889	87.3333	0.888889	n.a.**	n.a.**	87	85	83	85	1.33333	85	1.33333	87	5.33333
155729323	79	3	77	75	77	76.3333	0.888889	77.4	1.84	94	2	93	92	91	92	0.666667	92.8	1.36	81	1.6
155729413	43	0	46	47	50	47.6667	1.55556	45.8	2.24	86	0	88	90	87	88.3333	1.11111	87.4	1.28	31.2	3.36
155729447	24	0	32	36	34	34	1.33333	30	4.8	82	1	88	86	87	87	0.666667	85	2.4	26.2	2.96
155730025	18.5	0.5	19	20	18	19	0.666667	18.8	0.64	65.5	1.5	66	67	67	66.6667	0.444444	66.2	0.96	50.25	4.375
155730115	31	2	39	34	27	33.3333	4.22222	32.4	3.52	88	0	86	87	88	87	0.666667	87.4	0.72	88.75	2.25
155730119	27	3	33	27	25	28.3333	3.11111	27.8	2.96	85	1	79	81	81	80.3333	0.888889	82.2	2.24	82.25	4.25
155730299	3.5	3.5	0	0	0	0	0	1.4	2.24	60	2	57	64	n.a.**	60.5	3.5	60.33	2.44444	28.5	28.5
155730681	0	0	0	0	0	0	0	0	0	92.5	0.5	n.a.**	93	93	93	0	92.75	0.375	97.5	0.5
155730689	0	0	0	0	0	0	0	0	0	87.5	1.5	n.a.**	90	92	91	1	89.25	1.75	98	0
155730747	2	0	3	2	2	2.33333	0.444444	2.2	0.32	51	0	n.a.**	50	43	46.5	3.5	48.75	2.875	29.5	6
155731437	0.5	0.5	3	3	3	3	0	2	1.2	0	0	2	2	1	1.66667	0.444444	1	0.8	77.8	1.04
155731508	0.5	0.5	1	1	1	1	0	0.8	0.32	0.5	0.5	2	2	2	2	0	1.4	0.72	78	2.4
155731633	0	0	0	0	0	0	0	0	0	0	0	0	0	0	0	0	0	0	11.4	2.32
155733457	95	2	96	96	92	94.6667	1.77778	94.8	1.84	99	0	96	96	95	95.6667	0.444444	97	1.6	54.4	4.48
155733577	95.5	1.5	96	97	93	95.3333	1.55556	95.4	1.52	98.5	1.5	95	95	97	95.6667	0.888889	96.8	1.44	84.6	4.48
155733612	74.5	5.5	89	91	88	89.3333	1.11111	83.4	7.12	86	1	86	93	89	89.3333	2.44444	88	2.4	62	7.2
155735846	73.5	1.5	66	70	70	68.6667	1.77778	70.6	2.32	94.5	0.5	95	96	94	95	0.666667	94.8	0.64	76.2	2.96
155735927	17	1	17	18	17	17.3333	0.444444	17.2	0.64	53.5	0.5	51	51	57	53	2.66667	53.2	1.84	37	3.2
155736018	96	0	96	95	93	94.6667	1.11111	95.2	0.96	97	1	99	99	96	98	1.33333	97.6	1.28	90.2	1.84
155738810	0	0	2	n.a.**	1	1.5	0.5	1	0.666667	1	0	2	2	2	2	0	1.75	0.375	92.75	3.25
155738815	1	0	1	n.a.**	1	1	0	1	0	1	0	3	2	1	2	0.666667	1.75	0.75	81.75	1.375
155739006	0	0	2	2	1	1.66667	0.444444	1.25	0.75	1	0	1	2	1	1.33333	0.444444	1.25	0.375	58.25	4.25
155739081	2	0	1	2	1	1.33333	0.444444	1.5	0.5	2	0	1	1	2	1.33333	0.444444	1.5	0.5	6.75	0.75
155741542	98.5	1.5	100	100	98	99.3333	0.888889	99	1.2	99.5	0.5	100	100	100	100	0	99.8	0.32	97.8	1.04
155741737	84	0	92	93	96	93.6667	1.55556	89.8	4.64	73.5	4.5	89	88	88	88.3333	0.444444	82.4	7.12	37.2	1.92
155741770	65	2	68	72	69	69.6667	1.55556	67.8	2.24	70.5	5.5	75	74	76	75	0.666667	73.2	3.28	49.6	4.72
155741809	61.5	1.5	60	63	60	61	1.33333	61.2	1.44	57.5	0.5	62	57	56	58.3333	2.44444	58	1.6	31.2	3.04
155744935	92	1	96	95	95	95.3333	0.444444	94	1.6	93.5	0.5	89	94	91	91.3333	1.77778	92.2	1.76	23.8	2.16
155744947	93.5	2.5	95	95	95	95	0	94.4	1.36	95.5	1.5	90	96	91	92.3333	2.44444	93.6	2.48	40	4.8
155745144	98.5	1.5	92	91	95	92.6667	1.55556	95	2.8	98	1	96	96	92	94.6667	1.77778	96	1.6	2	1.2
155745596	93.5	1.5	99	94	95	96	2	95	1.6	93	0	96	96	94	95.3333	0.888889	94.4	1.28	45.6	2.48
155745680	97	1	96	95	91	94	2	95.2	1.76	97	0	95	94	94	94.3333	0.444444	95.4	1.28	55.2	2.64
155745747	99	1	97	97	94	96	1.33333	97.2	1.44	48	0	50	49	46	48.3333	1.55556	48.2	1.04	26	3.2
155745965	93	0	90	94	94	92.6667	1.77778	92.75	1.375	88	0	91	91	89	90.3333	0.888889	89.75	1.25	30.4	1.68
155746468	96	2	97	98	97	97.3333	0.444444	96.8	1.12	98.5	0.5	99	97	92	96	2.66667	97	2	62.2	2.64
155746595	91.5	2.5	82	79	86	82.3333	2.44444	86	4.4	88.5	2.5	79	85	76	80	3.33333	83.4	4.72	6.6	2.32
155746698	82.5	1.5	84	97	90	90.3333	4.44444	87.2	5.04	77.5	1.5	83	78	82	81	2	79.6	2.32	49	7.6
155747514	82	12	n.a.**	n.a.**	n.a.**	n.a.**	n.a.**	82	12	85	8	n.a.**	n.a.**	n.a.**	n.a.**	n.a.**	85	8	17.5	3.5
155747534	93	2	97	94	98	96.3333	1.55556	95	2	97	2	98	99	96	97.6667	1.11111	97.4	1.52	40.6	1.28
155747651	95.5	1.5	92	91	89	90.6667	1.11111	92.6	2.32	91	2	90	90	90	90	0	90.4	1.04	29.4	2.32
155747781	87.5	3.5	90	90	88	89.3333	0.888889	88.6	2.08	88	2	85	87	83	85	1.33333	86.2	1.84	67.6	6.72
155749540	91.5	0.5	93	91	92	92	0.666667	91.8	0.64	90.5	1.5	91	90	89	90	0.666667	90.2	1.04	29.2	1.84
155749604	97	0	98	95	96	96.3333	1.11111	96.6	0.88	93.5	0.5	94	94	95	94.3333	0.444444	94	0.4	50.8	2.56
155749647	95	0	95	94	95	94.6667	0.444444	94.8	0.32	96.5	1.5	93	93	93	93	0	94.4	1.68	52.2	1.76
155750144	96	2	99	98	99	98.6667	0.444444	97.6	1.44	95	2	96	97	99	97.3333	1.11111	96.4	1.52	85.2	1.84
155750267	81.5	1.5	80	80	81	80.3333	0.444444	80.8	0.96	75	0	80	78	87	81.6667	3.55556	79	3.6	10.8	0.64
155750327	76.5	1.5	74	72	73	73	0.666667	74.4	1.68	77.5	2.5	72	70	79	73.6667	3.55556	75.2	3.44	61.8	3.76
155750381	91	3	84	85	82	83.6667	1.11111	86.6	3.52	88	1	83	76	80	79.6667	2.44444	83	4	1.8	0.64
155751353	9	1	9	6	7	7.33333	1.11111	8	1.2	18	1	11	12	7	10	2	13.2	3.84	9	1.33333
155751525	9	1	9	8	8	8.33333	0.444444	8.6	0.72	10	2	13	11	5	9.66667	3.11111	9.8	2.64	12	9.33333
155751570	0	0	2	3	2	2.33333	0.444444	1.4	1.12	1	0	2	2	1	1.66667	0.444444	1.4	0.48	4.33333	2.22222
155752407	7.5	1.5	3	3	5	3.66667	0.888889	5.2	1.84	13	1	9	8	7	8	0.666667	10	2.4	34.2	2.56
155752433	6.5	0.5	3	4	4	3.66667	0.444444	4.8	1.36	15	1	15	14	12	13.6667	1.11111	14.2	1.04	28.4	1.28
155752489	12	1	3	2	3	2.66667	0.444444	6.4	4.48	21	1	8	8	13	9.66667	2.22222	14.2	5.44	65.2	0.96
155752992	2	1	4	4	4	4	0	3.2	0.96	1.5	0.5	3	4	1	2.66667	1.11111	2.2	1.04	80.4	2.08
155753111	1.5	0.5	0	0	0	0	0	0.6	0.72	1.5	0.5	0	0	0	0	0	0.6	0.72	1.8	0.64
155753189	1	0	0	0	0	0	0	0.4	0.48	0	0	0	0	0	0	0	0	0	76	3.6
155753333	1	0	1	1	1	1	0	1	0	1	0	1	1	0	0.666667	0.444444	0.8	0.32	15.6	2.32
155753370	0	0	0	0	1	0.333333	0.444444	0.2	0.32	0	0	0	0	0	0	0	0	0	34.4	2.32
155756258	94.5	0.5	94	95	95	94.6667	0.444444	94.6	0.48	97	0	96	94	96	95.3333	0.888889	96	0.8	88	1.6
155756266	74	2	80	81	82	81	0.666667	78.2	3.36	81.5	1.5	85	82	85	84	1.33333	83	1.6	57.6	1.36
155756312	87.5	0.5	89	88	88	88.3333	0.444444	88	0.4	93.5	0.5	95	95	96	95.3333	0.444444	94.6	0.88	22.2	1.44
155758610	4.5	0.5	3	4	5	4	0.666667	4.2	0.64	6	1	4	4	4	4	0	4.8	0.96	19	1.6
155758722	3	3	3	4	4	3.66667	0.444444	3.4	1.52	7	0	4	4	3	3.66667	0.444444	5	1.6	80.6	4.88
155758860	5.5	0.5	3	3	3	3	0	4	1.2	6	1	4	4	3	3.66667	0.444444	4.6	1.12	66	2
155758886	7.5	0.5	4	5	4	4.33333	0.444444	5.6	1.52	6.5	0.5	3	3	3	3	0	4.4	1.68	95	0.4
155758889	6.5	0.5	2	2	2	2	0	3.8	2.16	5	0	3	4	4	3.66667	0.444444	4.2	0.64	94.2	0.32
155759276	55	0	54	56	65	58.3333	4.44444	57.5	3.75	22	0	26	25	25	25.3333	0.444444	24.5	1.25	95.75	0.375
155759352	1	0	1	1	1	1	0	1	0	1	0	1	1	0	0.666667	0.444444	0.75	0.375	1.75	0.375
155759426	0	0	1	1	2	1.33333	0.444444	1	0.5	0	0	0	1	0	0.333333	0.444444	0.25	0.375	3	0
155763073	92	0	88	95	93	92	2.66667	92	2	11	0	16	16	21	17.6667	2.22222	16	2.5	31.5	1.25
155763104	53	0	49	50	49	49.3333	0.444444	50.25	1.375	4	0	5	4	7	5.33333	1.11111	5	1	7.75	0.75
155763156	3	0	4	3	4	3.66667	0.444444	3.5	0.5	2	0	2	2	2	2	0	2	0	1.75	0.375
155763188	84	0	84	85	84	84.3333	0.444444	84.25	0.375	72	0	74	72	80	75.3333	3.11111	74.5	2.75	49	2.5
*on human chromosome 1
**not available due to poor sequencing quality

## Sheet: primary cells
Table S2
CpG-position*	mean hepatocytes	SEM	mean HUVEC	SEM
155692646	93	3	99.5	0.5
155692871	3	0	3	0
155692917	0	0	0	0
155692948	1	0	1	0
155700588	12	3	83.3333	1.77778
155700718	3.25	1.75	43.6667	3.11111
155700732	2.75	1.75	55.3333	3.11111
155700865	1.5	1.5	35	1.33333
155701595	1.5	2.25	99.3333	0.444444
155701663	7.75	6.25	89.6667	1.77778
155701680	5.75	2.75	87.6667	3.55556
155702014	8.5	2.5	73.3333	0.444444
155702089	16	1	69.6667	2.44444
155702482	7	3	64.6667	1.77778
155702533	7.75	3.625	84.3333	3.11111
155703229	4.75	3.75	71.3333	2.22222
155703299	5.75	3.25	82.3333	0.444444
155704320	7.5	5.5	89	2
155704467	4.25	2.75	85.3333	1.77778
155704557	4	2.5	83.6667	1.11111
155706486	15.25	5.75	95	2
155706509	7.5	4.5	89.6667	2.44444
155706515	8	4	69	3.33333
155706586	18.5	8.5	83	10.6667
155706950	42	0	71.5	7.5
155707002	31	0	93	2
155707007	26	0	96	1
155707299	8.25	1.375	65.6667	1.55556
155707324	11.75	1.75	86.6667	1.77778
155707337	8.25	3.75	77	1.33333
155707394	9.75	1.75	81.6667	1.11111
155708290	17.75	3.125	89	2.66667
155708299	32.25	4.75	95.3333	2.88889
155708374	53.5	3	93.6667	1.11111
155710930	26.75	3.25	72.6667	0.888889
155710965	44.75	2.75	76	2
155710979	52	1.5	75.6667	2.88889
155710999	69	2	85.3333	0.444444
155711060	17	3	81	2
155711105	6.5	0.5	85	3
155711262	73.5	2	76	4.66667
155711360	70	4.5	63.6667	2.22222
155711514	73	3.5	89.3333	2.22222
155711555	4.75	2.75	90	1
155711571	5	4.5	90.5	0.5
155712245	16.25	4.75	87.3333	1.11111
155712379	13	5.5	94	0.666667
155712384	17.5	7	95.6667	0.444444
155714242	6.25	1.25	90.6667	2.44444
155714268	4.25	1.25	90	0.666667
155714312	5.5	1.5	64.6667	17.1111
155718219	16.75	7.25	79.6667	9.77778
155718369	21.25	2.75	21	7.33333
155725016	10.5	4.5	83	9
155725041	4.75	1.875	65	5
155725099	4.25	2.75	58	12
155725223	2	0	71	0
155725238	3	0	89	0
155725267	8	0	94	0
155725337	0	0	93	0
155726822	4.25	2.25	88.5	2.5
155726824	5	4.5	92	3
155726929	1.25	0.375	82.5	6.5
155726931	2	1	89.5	4.5
155726959	4.5	1.25	87	1
155727108	1.5	1.5	90	0
155727182	1	1	99	0
155727193	1.5	0.5	99	0
155727219	2	2	73	0
155727266	10	0	91	0
155729323	7.75	5.75	83	5.33333
155729413	7	5	76	6.66667
155729447	5.25	4.25	75.3333	7.11111
155730025	7	1.5	55	1.33333
155730115	6.75	1.25	74.3333	3.11111
155730119	6.25	1.75	71	2
155730299	0	0	54.3333	3.11111
155730681	5.33333	0.444444	95.6667	0.888889
155730689	8.33333	0.444444	95.6667	0.444444
155730747	5.33333	0.444444	75.6667	3.11111
155731437	6.75	4.75	70.6667	3.77778
155731508	5.5	2.5	81	2
155731633	1.75	0.75	26	6.66667
155733457	91	2	74	4.66667
155733577	82.75	3.25	73.6667	16.4444
155733612	39.25	8.875	60	14
155735846	75.5	4.5	74	2.66667
155735927	31.5	8	80.6667	2.88889
155736018	85.75	2.75	94	3.33333
155738810	17	0	92.5	1.5
155738815	17	0	82.5	0.5
155739006	7	0	60	1
155739081	7	0	34	2
155741542	98	1.5	97	2.66667
155741737	30.25	4.875	59.6667	5.55556
155741770	63	7.5	62	8
155741809	25.5	2.5	44.3333	1.11111
155744935	37.25	9.25	79.6667	7.11111
155744947	23.25	3.75	78.3333	4.44444
155745144	61.75	21.25	56.3333	16.4444
155745596	27	6.66667	78	6.66667
155745680	28.5	12.25	88.3333	7.11111
155745747	25	1	66.3333	4.44444
155745965	7.75	1.25	65	12.6667
155746468	30.75	12.125	91.5	1.5
155746595	3	1	45	4
155746698	4.5	3	79.5	3.5
155747514	0.5	0.5	53	0
155747534	11.3333	3.11111	82.5	1.5
155747651	10	4.66667	58.5	3.5
155747781	12.6667	8.88889	71.5	6.5
155749540	7.75	4.25	84.3333	1.11111
155749604	6.25	4.25	83.3333	1.11111
155749647	6.75	3.25	62	5.33333
155750144	7.66667	7.55556	90	0
155750267	7	5.33333	64.5	12.5
155750327	6.66667	6.22222	70.5	3.5
155750381	4.33333	4.44444	40.5	5.5
155751353	4.5	1.75	57.3333	6.22222
155751525	2.75	1.25	32.6667	7.77778
155751570	2.5	2	12	4
155752407	8	0.666667	73	3.33333
155752433	8.66667	2.22222	81.3333	6.44444
155752489	11.6667	0.444444	90.6667	3.11111
155752992	5.25	4.25	88.6667	1.11111
155753111	2.25	0.375	21.3333	5.77778
155753189	2.5	0.75	80	2.66667
155753333	3.5	1.5	35.3333	1.77778
155753370	2	2	46	3.33333
155756258	6.25	5.25	24	5.33333
155756266	6	5	20	5.33333
155756312	6.75	5.25	26.6667	5.11111
155758610	6.75	1.75	54.6667	9.11111
155758722	8	1	81.3333	3.55556
155758860	6.5	2.75	68.6667	3.55556
155758886	9.25	2.75	90.3333	4.44444
155758889	6	3	75	10.6667
155759276	12.5	0.5	95.5	0.5
155759352	1.5	0.5	9	0
155759426	1	0	3.5	0.5
155763073	77	2	63	4
155763104	23	3	45.5	0.5
155763156	3.5	0.5	35	2
155763188	81	0	71	1
*on human chromosome 1

## Sheet: mouse
Table S2
CpG position*	mean 12.5 Liver	SEM	mean 17.5 Liver	SEM	mean P56 Liver	SEM	mean 12.5 Heart	SEM	mean 17.5 Heart	SEM	mean P56 Heart	SEM
82807180	49	4	31.6667	9.11111	17.6667	0.888889	72.3333	1.77778	57	13.3333	61.3333	3.11111
82807228	60.6667	0.888889	45.6667	3.55556	21.6667	0.444444	82	0.666667	77.6667	1.77778	77.3333	1.11111
82807242	75	1.33333	66.3333	3.11111	31	1.33333	88	3.33333	89	2	95	0.666667
82807244	74.3333	1.55556	68.3333	3.11111	35.3333	0.888889	93.3333	0.444444	89	1.33333	95.6667	0.444444
82807268	72.6667	1.11111	64.6667	2.88889	31	0.666667	88.3333	1.11111	87.6667	0.888889	96	0
82807340	52.3333	1.77778	46.3333	0.444444	16.6667	0.444444	75	2.66667	74.6667	1.55556	78.3333	2.44444
82807374	67.6667	3.77778	54.3333	2.44444	19.3333	0.444444	83	1.33333	82	2.66667	88.6667	0.444444
82807389	53	2.66667	44	4	14	0.666667	73.6667	1.77778	66.3333	3.77778	65.3333	1.77778
82807401	51.3333	0.888889	41.6667	2.22222	15	1.33333	68.6667	1.55556	63	2	63.6667	2.22222
82808679	50.3333	3.11111	59	10.6667	20.3333	4.22222	59.6667	2.22222	61	10.6667	77.6667	0.444444
82808729	88.6667	1.55556	88.6667	3.77778	37.3333	2.44444	88.6667	0.444444	88.3333	2.88889	89	1.33333
82808733	92.6667	1.77778	92.3333	3.55556	40	5.33333	93	1.33333	92.3333	2.22222	94	1.33333
82808746	76.6667	2.44444	79.6667	9.55556	28	3.33333	74.3333	1.11111	76	4.66667	68	3.33333
82808802	89.6667	1.11111	84	6	30	8	77.3333	3.77778	86.3333	4.88889	79	0.666667
82808810	92	1.33333	81.3333	2.22222	38	3.33333	88.3333	1.55556	87.6667	3.55556	86.6667	0.888889
82808831	94	2	81	8	34	1.33333	86.6667	2.88889	89.6667	4.22222	86.3333	3.77778
82808840	98	0.666667	78.6667	9.11111	33	2.66667	95.3333	3.55556	96.6667	2.44444	94.3333	2.22222
82811625	44	1.33333	47.6667	5.55556	26	2	51	1.33333	51	5.33333	52	2.66667
82811652	13.3333	0.888889	12	2.66667	8.5	1.5	17	0.666667	13	2.66667	16.6667	1.11111
82811733	31.6667	1.11111	33.6667	2.44444	18.6667	1.11111	42.3333	2.22222	41.6667	3.11111	44	0.666667
82812628	74.3333	1.11111	66	2	29.6667	4.22222	86.3333	2.88889	83.6667	3.77778	86.6667	1.11111
82812633	83	2	70.6667	6.22222	37	5.33333	90	1.33333	89.3333	1.77778	91	1.33333
82812649	67	1.33333	57.3333	3.77778	27	4.66667	83	1.33333	81.6667	1.55556	83.6667	1.11111
82812662	84.6667	2.22222	71	3.33333	32	4.66667	93	0.666667	90	3.33333	95.3333	0.888889
82812818	67	1.33333	53.6667	7.77778	20.6667	1.11111	83.3333	1.55556	78.6667	2.44444	84.6667	0.888889
82812844	69.6667	1.55556	60.3333	3.11111	22	2	88.6667	0.888889	85.3333	0.444444	92.6667	1.55556
82816279	63	2	64.6667	2.22222	26.3333	1.11111	75	0	71	1.33333	67	2
82816315	59	2	68	3.33333	40.3333	3.55556	77	0	69.3333	1.77778	75.6667	1.77778
82816377	60.3333	2.44444	59.3333	4.44444	25	3.33333	74.3333	2.88889	64.3333	2.44444	68	1.33333
82816403	57.6667	1.77778	61	2.66667	28	2.66667	70	0.666667	66.6667	1.11111	69	1.33333
82817405	65.6667	2.44444	66.3333	2.88889	36	1.33333	81	1.33333	76	2	81.6667	0.444444
82817444	69	1.33333	74.3333	0.888889	41.3333	3.55556	80	2	80.6667	1.77778	84.6667	1.11111
82817470	75.6667	3.11111	80	1.33333	50.6667	5.77778	85	2	83.6667	1.11111	91	0
82817500	71	1.33333	76.3333	0.444444	67	5.33333	78	4	75.3333	2.88889	85.3333	0.888889
82818097	80.3333	1.11111	83.6667	1.55556	45	4	86.3333	0.888889	88	0.666667	90.3333	0.888889
82818100	73	1.33333	70	3.33333	27.3333	1.55556	72.6667	2.44444	74	1.33333	74.3333	2.44444
82818103	79.6667	1.55556	77.6667	2.22222	34.6667	3.77778	82.3333	0.888889	85.6667	0.888889	87.6667	1.77778
82818117	70.6667	2.44444	74.3333	2.44444	48.3333	8.22222	76.3333	2.22222	80	1.33333	80.6667	3.55556
82818131	73.3333	0.444444	78.6667	0.444444	55	7.33333	82	1.33333	82.3333	1.11111	86.6667	1.77778
82818190	59.3333	1.77778	60.3333	1.11111	20	3.33333	75.6667	0.444444	78.3333	3.55556	80.3333	0.444444
82818235	54.6667	0.888889	51.3333	3.77778	14	2	68	3.33333	69	7.33333	63	4
82826712	80	0.666667	71	2.66667	39.6667	1.77778	92.6667	1.11111	92.3333	1.77778	92	0.666667
82826791	53.3333	0.444444	50	0.666667	28.3333	0.444444	75.3333	2.88889	74.3333	2.44444	73.6667	0.888889
82826808	24	1.33333	20.3333	2.44444	12.3333	1.55556	46	2	40	2.66667	36.3333	1.11111
82826890	65.6667	1.11111	57.3333	1.55556	24	2.66667	88.3333	2.22222	86.3333	2.22222	89.6667	0.444444
82826894	64.6667	0.444444	55.6667	1.11111	25.3333	2.22222	86	3.33333	83.6667	1.55556	87	0.666667
82824289	74.3333	1.55556	67	1.33333	30.3333	2.22222	91	0.666667	88.3333	1.55556	93.6667	0.444444
82824358	52.3333	2.44444	50	2.66667	24	1.33333	70	2	65.6667	1.77778	71.6667	1.55556
82824678	61.6667	3.11111	56.3333	1.77778	24.3333	2.44444	75.3333	2.88889	77.6667	3.11111	74.6667	3.77778
82824729	67	0.666667	59.3333	2.44444	29	1.33333	85.6667	0.888889	81.6667	1.11111	83	0.666667
82824765	56	0.666667	51	2.66667	24	1.33333	79.6667	0.888889	72.3333	0.444444	74	1.33333
82824909	57	2	55.6667	1.55556	31.3333	1.11111	84	0.666667	80	2	84.3333	1.11111
82824944	63.3333	1.77778	63.6667	0.444444	46.3333	3.77778	85.3333	2.22222	83.3333	1.77778	89	2
82824972	60.3333	3.55556	64	0.666667	60.6667	2.88889	84.6667	1.11111	81.6667	1.55556	85.6667	1.11111
82829434	48.6667	0.444444	34.3333	2.44444	13	2	64	1.33333	66.6667	0.444444	48.3333	3.11111
82829453	42	1.33333	31	2.66667	9	1.33333	57.6667	2.44444	56.6667	0.444444	41.3333	1.55556
82829619	31	2.66667	30.6667	4.22222	15	2.66667	58	4	58.3333	4.22222	63	5.33333
82830089	66	2	63.6667	1.77778	33.3333	2.22222	86	2	81.3333	2.88889	88.6667	1.11111
82830127	48.3333	1.11111	50.3333	3.77778	21.3333	1.55556	55.3333	1.11111	60.6667	5.55556	63	0.666667
82830172	45	1.33333	40.6667	3.77778	18	2	61	0.666667	61	3.33333	68.6667	1.11111
82830361	48.3333	4.88889	48	6	18.6667	6.88889	65	5.33333	57.3333	4.22222	63.3333	4.22222
82830381	57	0.666667	53	2	25	2	69	3.33333	62.6667	1.55556	72	2.66667
82830440	52.3333	0.444444	50.6667	2.22222	21	0.666667	69.6667	2.22222	61.3333	4.22222	69	2
82830517	61.6667	2.44444	58.3333	4.22222	22.3333	0.444444	88	4	88.6667	3.11111	93	1.33333
82830584	40	4	41.6667	2.44444	14.6667	1.77778	56	6.66667	50	6	53.3333	4.22222
82830622	36	4.66667	35.3333	1.55556	15	1.33333	60	5.33333	51.3333	3.55556	56.6667	2.44444
82835380	86	2.33333	84.1667	1.55556	71.5	5.33333	89.5	3	89.3333	2	91.8	2.24
82835457	82.5	1.66667	80.6667	2.33333	35.3333	0.666667	90.5	1.66667	90	1.33333	93	0.8
82835505	56.5	2.66667	65	3	37	5	74	1.33333	73.8333	2.5	72.6	1.44
82835508	77.3333	1.44444	77.3333	2.33333	46	6	90.1667	1.5	90.3333	2.88889	93.6	1.52
82835536	63.5	1.83333	65	2.33333	30.6667	3.77778	81.5	1.83333	80.3333	2.77778	79	2
82835558	80.8333	0.555556	80.5	1.83333	44.3333	7.55556	90.3333	1.11111	92.6667	2	93.4	1.68
82835567	78	1.33333	77.3333	2.33333	29.5	3.16667	88	0.666667	88	0.666667	90.8	2.24
82835594	86.8333	1.16667	82.6667	2.33333	31	3.33333	92.1667	1.11111	94.5	1	95.8	1.04
82835603	78.8333	1.5	74.8333	2.16667	24.8333	2.55556	89.1667	1.16667	87.5	1.66667	90.8	2.24
82835606	86.1667	0.888889	79.5	2.5	27.8333	2.55556	91	1	93	0.666667	92.8	0.64
82842845	61	1.33333	60.3333	1.11111	35.3333	3.11111	78	1.33333	68.3333	1.55556	71.3333	0.444444
82842884	72.3333	0.444444	68	0.666667	41	2.66667	80.6667	1.11111	72.3333	2.22222	72.6667	1.11111
82843381	66	2.66667	60.3333	3.77778	29.6667	1.77778	81.6667	0.888889	72.3333	2.88889	78.3333	1.11111
82843425	75.6667	1.11111	71.3333	2.44444	32	0.666667	89.3333	1.11111	87	1.33333	93.6667	1.11111
82843469	43.6667	3.11111	44.6667	2.88889	20	2.66667	73	0.666667	67.3333	1.55556	68.3333	1.77778
82853698	75.3333	0.444444	68.6667	3.77778	37	0.666667	91.6667	0.444444	90.6667	0.444444	92	2
82853706	67	1.33333	61.3333	3.55556	34.3333	1.55556	82.6667	0.444444	82.6667	1.11111	88.3333	0.888889
82853748	65.6667	2.44444	52.6667	1.77778	23.6667	0.888889	79	0	74.6667	2.22222	79	1.33333
82853776	69	2	55.6667	1.77778	20.3333	3.11111	82.6667	0.444444	79	0.666667	83.6667	1.11111
82854004	72.3333	0.888889	65.3333	1.55556	36.3333	1.55556	83	0.666667	81.6667	0.888889	86.3333	0.444444
82854013	71	0.666667	62	1.33333	32	0.666667	81.6667	1.11111	79.6667	0.444444	83.6667	0.444444
82854130	78.6667	0.888889	71.3333	3.11111	39.3333	0.888889	87.3333	0.888889	85	0	89.6667	0.444444
82854145	77	2.66667	67.6667	2.44444	38.6667	3.11111	86.3333	1.11111	82.6667	0.444444	87.3333	0.444444
82847106	90.6667	0.444444	89.3333	3.11111	84.6667	11.1111	94.3333	1.11111	95	0.666667	96.3333	0.444444
82847112	86.3333	0.444444	86.6667	1.55556	81.3333	10.2222	93.3333	0.444444	91.6667	0.444444	92.3333	1.11111
82847158	77	2	75	2	50	12.6667	87.3333	1.55556	85	2	81.3333	2.88889
82847161	80.3333	0.444444	82.3333	1.77778	56.6667	16.4444	88	0.666667	87	0.666667	86.6667	3.77778
82847173	82.6667	0.444444	78	2	56.3333	13.5556	89.6667	1.11111	86.3333	1.11111	87.6667	1.55556
82847177	76	1.33333	71.6667	1.77778	50.6667	13.1111	84.3333	1.11111	82	0.666667	80.6667	1.11111
82847194	77.6667	0.444444	72.3333	0.444444	34.3333	5.11111	87	0	83	1.33333	84.6667	1.11111
82847242	54.6667	1.11111	45.3333	3.55556	25.3333	8.22222	73	1.33333	62	6	68	1.33333
82847254	51.3333	2.22222	48.6667	2.22222	31.6667	10.4444	70.3333	1.55556	62.6667	2.44444	69.6667	2.44444
82847264	55.3333	2.44444	47.3333	2.44444	24	6.66667	73	0.666667	65	1.33333	72	2.66667
82847308	55.3333	0.444444	45	2	18.3333	2.88889	67.3333	2.88889	65	2	64	0.666667
82847318	42.6667	1.11111	36	2	11.6667	1.77778	60.3333	3.11111	53.6667	0.888889	57	0
82855968	73.6667	1.55556	72	2.66667	39.3333	0.444444	85.6667	2.88889	75	2	86.3333	0.444444
82856087	47	0.666667	35	0.666667	16.6667	0.444444	63	0.666667	44	4	49.6667	1.77778
82856141	77	2.66667	64	0.666667	27.6667	1.11111	90	1.33333	87	2.66667	96.3333	0.444444
82856305	65.3333	2.22222	52.3333	1.11111	26.3333	2.44444	63.6667	27.7778	82	1.33333	62.3333	16.8889
82856309	73.6667	1.11111	64	2.66667	31.6667	1.55556	90	1.33333	88.3333	1.55556	88.3333	3.11111
82856442	70	1.33333	70	4	26.6667	2.44444	81.3333	0.444444	75.3333	1.11111	80.6667	1.11111
82856452	72.3333	2.22222	69	4.66667	22.6667	2.22222	82.3333	1.11111	80.6667	0.444444	79	2
82856468	57.6667	1.77778	46.3333	4.44444	17.3333	1.55556	73.6667	2.22222	68	2	61.6667	1.77778
82856523	41	3.33333	36	5.33333	14	0.666667	70	1.33333	66	2	59	4
82856532	51	2.66667	46	3	15.3333	0.444444	85.3333	1.11111	81	0.666667	75.3333	3.77778
82856561	54.3333	2.88889	55	3.33333	18.6667	1.55556	75	0.666667	68	0.666667	75.6667	2.44444
82856582	58	0.666667	58.6667	2.88889	50.3333	3.11111	71.6667	1.77778	66	0.666667	73	0.666667
*on mouse chromosome 3

## Sheet: zebrafish
Table S2
CpG position*	mean 8dpf Liver	SEM	mean 3month Liver	SEM	mean 8dpf Trunk	SEM	mean 3month Fin	SEM
9126112	88.3333	0.888889	85.6667	8.44444	95	0.666667	94.3333	1.11111
9126225	94.3333	3.55556	95.6667	1.77778	96.6667	0.444444	94.3333	1.77778
9126275	94.3333	0.888889	92	0.666667	93	0.666667	88	2
9126333	87	2	82	4.66667	81.6667	0.444444	68.6667	5.77778
9127759	28	7.33333	17.6667	4.22222	84.6667	2.88889	86	6
9127765	33.3333	2.88889	10.6667	2.22222	76	12	69.6667	17.5556
9127813	37.3333	1.55556	22.3333	1.55556	94	1.33333	77	2
9127832	31	2	17.6667	3.55556	81.6667	2.22222	62	2.66667
9128132	78	2.66667	29	0	96.6667	1.11111	91.6667	0.444444
9128180	58.3333	4.22222	17	3.33333	79	2	52.3333	7.55556
9132200	92.3333	1.55556	52	3.33333	95.6667	1.11111	94	1
9132224	85.6667	1.11111	35.3333	9.11111	92.6667	0.444444	90	1
9132350	33.3333	4.88889	16.6667	3.11111	90.6667	1.11111	79	2
9132358	38.6667	2.22222	19.3333	3.55556	91.6667	0.444444	89.5	2.5
9132380	40	2.66667	18.6667	3.77778	94.3333	1.11111	93.5	1.5
9132388	34.6667	3.11111	19.3333	2.44444	95.6667	0.444444	90.5	1.5
9132395	36	3.33333	19	3.33333	97	1.33333	93	3
9135177	90.3333	0.444444	82	6	92	1.33333	91.3333	0.444444
9135189	89.6667	0.444444	67.6667	11.7778	93.3333	1.11111	92.6667	0.444444
9135195	92.6667	0.888889	65.3333	12.8889	96.6667	0.444444	91.3333	2.22222
9135218	97.3333	0.888889	92	3.33333	96	1.33333	91.3333	0.444444
9135227	98.3333	0.444444	99	0.666667	98.3333	0.888889	99.3333	0.444444
9135236	89.3333	1.55556	79	6.66667	92.3333	0.444444	86.3333	0.888889
9135257	95.3333	1.11111	94.6667	2.88889	94.3333	0.444444	90	0.666667
9135298	94	0.666667	96	1.33333	93.3333	0.444444	91	0.666667
9135303	98	0.666667	97.6667	1.55556	97.3333	1.11111	96.6667	0.888889
9135352	97.3333	0.444444	97.3333	1.11111	96	0	93.6667	1.11111
9139439	57.3333	3.77778	20.6667	3.55556	92.6667	1.11111	90	0.666667
9139481	47.3333	0.444444	32.6667	3.77778	93.3333	0.444444	92.6667	1.77778
9139489	51	2.66667	37	6	81	4.66667	86	11.3333
9139529	47.6667	2.44444	33	4.66667	98.3333	0.444444	97	0
9140133	83	0	27	6	89	0	81.5	0.5
9140150	79	0	24	4	86	0	80	0
9140251	51	0	13.5	3.5	73	0	49	1
9140296	42	0	10	2	69	0	50	3
9147578	32.6667	3.55556	22	0	93.6667	2.88889	66	0
9142648	92.3333	1.77778	69	12	94	0.666667	89.6667	3.11111
9142674	94	0.666667	91.6667	3.11111	93.6667	0.444444	87	4.66667
9142687	94.3333	1.77778	96.6667	2.22222	96.6667	1.11111	91.3333	3.11111
9142705	87.3333	1.55556	84	6.66667	89.6667	0.444444	77.3333	3.55556
9142731	93.6667	5.11111	79.6667	7.77778	95	0.666667	77.6667	3.77778
9143263	76	0	48	6	89	0	82	1
9143275	98	0	96.5	0.5	93	0	93	1
9143295	95	0	91.5	0.5	92	0	89	0
9143299	95	0	66.5	0.5	93	0	80	4
9143306	95	0	95	1	94	0	89	0
9143319	96	0	85.5	5.5	94	0	84.5	0.5
9143323	53	0	68	24	33	0	58	23
9143332	90	0	86.5	0.5	91	0	81.5	1.5
9143350	93	0	70.5	6.5	91	0	75.5	0.5
9143353	99	0	99	1	97	0	86.5	2.5
9143358	100	0	95.5	2.5	97	0	90.5	4.5
9143366	98	0	98.5	0.5	98	0	90	6
9143371	93	0	92	2	85	0	76.5	1.5
9143395	85	0	75.5	2.5	80	0	66	2
24535682	62	9.33333	46.6667	14.2222	94.3333	1.77778	84	3.33333
24535757	64.3333	2.44444	22.6667	1.77778	90	0	77.6667	2.44444
24535838	77.6667	3.55556	14	4	89.6667	0.444444	83.3333	0.888889
24535852	89.3333	1.77778	24.6667	7.77778	92.6667	0.444444	86.3333	1.55556
24535882	78.3333	3.11111	13	4	91.3333	0.444444	84.6667	2.44444
24536644	50	0.666667	22	4	95	0.666667	93.6667	0.444444
24536695	39	4	24.3333	5.11111	94.3333	0.444444	88.3333	0.444444
24536706	39	1.33333	22.6667	4.44444	92.6667	0.888889	90	1.33333
24536768	37	4	19	4	94.3333	0.444444	87.3333	1.11111
24536799	32	4	16.3333	0.888889	83	2	67	6
24536865	34.3333	3.77778	18.6667	1.77778	93	1.33333	89.6667	1.77778
24536884	39	2	21	2	90.6667	2.22222	86.3333	1.77778
24536894	37.3333	3.11111	19.3333	1.55556	88	1.33333	79.6667	1.55556
24528691	97.6667	1.55556	98.3333	1.55556	96.3333	0.444444	75.3333	2.44444
24528727	92.3333	1.77778	93.6667	1.55556	93.6667	1.11111	83.6667	1.77778
24528786	90.6667	0.888889	90	1.33333	88.6667	0.444444	85	1.33333
24528895	99	0	98.3333	0.888889	98	1.33333	98.3333	0.444444
24528945	90	0.666667	91.6667	1.11111	84	0.666667	80.6667	0.444444
24528962	94	1.33333	95	0.666667	91.6667	0.444444	86.6667	0.444444
24531825	90.3333	0.888889	76.6667	9.11111	90.3333	0.444444	70.3333	2.44444
24531855	80.6667	0.444444	62.6667	7.11111	88.3333	2.22222	75.6667	0.444444
24531918	92	2	72	9.33333	94	1.33333	89.3333	0.444444
24531975	39.6667	1.55556	21.6667	5.11111	94.3333	1.11111	92	0.666667
24531986	40	1.33333	31	8	96	1.33333	93.3333	0.444444
24532064	30.3333	2.88889	16	4.66667	77.3333	2.88889	57.3333	2.88889
24525190	97	0	52	5.33333	97.6667	0.444444	98	0
24525197	84	0.666667	67.3333	5.55556	89.6667	0.888889	90	2
24525245	94.6667	1.11111	81.3333	3.55556	96.3333	0.444444	94.6667	0.444444
24525346	89.3333	1.11111	17.6667	3.77778	95	2	88.3333	2.22222
*on zebrafish chromosome 1
